# Supplementary material for: Bacterial diversity dynamics in microbial consortia selected for lignin utilization
Source: PLoS One. 2021 Sep 13;16(9):e0255083. doi: 10.1371/journal.pone.0255083 (PMC8437272; doi:10.1371/journal.pone.0255083)
Supplement: S2 File — Vectors were found using the envfit function of vegan package in R performing 10,000 permutations. (XLSX) [file pone.0255083.s007.xlsx]

## Sheet: sig.spp.scrs3
S2 file. Taxa driving clusters (p-value <= 0.01) based on Substrates (lignin) observed in NMDS plot (Figure 5). Vectors were found using envfit function of vegan package in R performing 10,000 permutations.					Base_extracted
					Kraft
Species	NMDS1	NMDS2	Species	p-value
Firmicutes.c.Bacilli.o.Bacillales.f.Planococcaceae.g.Lysinibacillus	-0.817168	0.132889	Lysinibacillus	0.0001
Firmicutes.c.Bacilli.o.Bacillales.f.Bacillaceae.g.Bacillus	-0.630743	-0.386325	Bacillus	0.0001
Firmicutes.c.Bacilli.o.Bacillales.f.Paenibacillaceae.g.Unknown_Genus_1000489	-0.591933	-0.198659	Paenibacillaceae	0.0001
Gemmatimonadetes.c.Gemmatimonadetes.o.Gemmatimonadales	-0.309045	0.444091	Gemmatimonadales	0.0001
Proteobacteria.c.Betaproteobacteria.o.Burkholderiales	0.256547	-0.584646	Burkholderiales	0.0001
Proteobacteria.c.Gammaproteobacteria.o.Pseudomonadales.f.Pseudomonadaceae.g.Pseudomonas	0.310907	-0.499178	Pseudomonas	0.0001
Proteobacteria.c.Alphaproteobacteria.o.Rhizobiales.f.Bradyrhizobiaceae.g.Afipia	0.353333	0.495973	Afipia	0.0001
Actinobacteria.c.Actinobacteria.o.Corynebacteriales.f.Mycobacteriaceae.g.Mycobacterium	0.358106	0.477959	Mycobacterium	0.0001
Proteobacteria.c.Alphaproteobacteria.o.Rhizobiales.f.Methylobacteriaceae.g.Methylobacterium	0.359265	0.453348	Methylobacterium	0.0001
Proteobacteria.c.Alphaproteobacteria.o.Rhizobiales.f.Xanthobacteraceae.g.Ancylobacter	0.363355	0.569309	Ancylobacter	0.0001
Proteobacteria.c.Alphaproteobacteria.o.Rhizobiales.f.Phyllobacteriaceae.g.Aminobacter	0.370308	0.47385	Aminobacter	0.0001
Proteobacteria.c.Alphaproteobacteria.o.Rhizobiales.f.Phyllobacteriaceae	0.372419	0.526137	Phyllobacteriaceae	0.0001
Proteobacteria.c.Alphaproteobacteria.o.Rhizobiales.f.Hyphomicrobiaceae.g.Hyphomicrobium	0.415925	0.513152	Hyphomicrobium	0.0001
Proteobacteria.c.Alphaproteobacteria.o.Rhizobiales.f.Xanthobacteraceae.g.Variibacter	0.45729	0.54446	Variibacter	0.0001
Proteobacteria.c.Alphaproteobacteria.o.Sphingomonadales.f.Sphingomonadaceae.g.Sphingobium	0.502216	0.265566	Sphingobium	0.0001
Actinobacteria.c.Actinobacteria.o.Micrococcales.f.Promicromonosporaceae.g.Isoptericola	0.525069	0.472619	Isoptericola	0.0001
Proteobacteria.c.Alphaproteobacteria.o.Sphingomonadales.f.Erythrobacteraceae.g.Altererythrobacter	0.565778	0.117649	Altererythrobacter	0.0001
Actinobacteria.c.Actinobacteria.o.Micrococcales.f.Microbacteriaceae.g.Microbacterium	0.584345	0.210029	Microbacterium	0.0001
